# Supplementary material for: Supramolecular Polymer Co-Assembled Multifunctional Chiral Hybrid Hydrogels with Adhesive, Self-Healing and Antibacterial Properties
Source: Gels. 2024 Jul 24;10(8):489. doi: 10.3390/gels10080489 (PMC11354115; doi:10.3390/gels10080489)
Supplement: Supplementary file 1 [file gels-10-00489-s001.zip]

Archive with 1 entries (1 files):
- gels-3093625-supplementary.pdf
